# Supplementary material for: Leveraging Autofluorescence for Tumor Detection, Diagnosis, and Accurate Excision with Surgical Margin Assessment in Tumor Excision
Source: Dent J (Basel). 2024 Dec 26;13(1):10. doi: 10.3390/dj13010010 (PMC11763627; doi:10.3390/dj13010010)
Supplement: Supplementary file 1 [file dentistry-13-00010-s001.zip]

Archive with 5 entries (4 files):
- dentistry-3245039-supplementary/
- dentistry-3245039-supplementary/Clinical Presentation of a Tongue Tumor With OralID.mp4
- dentistry-3245039-supplementary/Clinical Presentation of a Tongue Tumor Without OralID.mp4
- dentistry-3245039-supplementary/Medical Procedure Using OralID Technology1.jpeg
- dentistry-3245039-supplementary/Medical Procedure Using OralID Technology2.jpeg
